# Supplementary material for: Stability of an ophthalmic formulation of polyhexamethylene biguanide in gamma-sterilized and ethylene oxide sterilized low density polyethylene multidose eyedroppers
Source: PeerJ. 2018 Apr 18;6:e4549. doi: 10.7717/peerj.4549 (PMC5910790; doi:10.7717/peerj.4549)
Supplement: Supplemental Information 1 [file peerj-06-4549-s001.xlsx]

## Sheet: Base
Column1	RT	Absorbance 220	Absorbance 200	Relative RT	Relative absorbance
Acide	1.4	NA		0.153846	NA
Acide	2.9	9714		0.318681	0.012376
Basique	1.7	0	534236	0.186813	0.680634
Basique	3.5	926426		0.384615	1.1803
Oxydation	2	4736		0.21978	0.00603382
Oxydation	2.2	5348		0.241758	0.00681353
Oxydation	2.8	39115		0.307692	0.0498338
Oxydation	3.7	30813		0.406593	0.0392568
Oxydation	4.6	10321		0.505495	0.0131493
PHMB	9.1	784909		1	1
Impurity	3.3	0	3659	0.362637	0.00466169
Impurity	3.5	5327		0.384615	0.00678677
Impurity	7.7	0	8477	0.846154	0.0108

## Sheet: Feuil3
		Acid	Alkalin	Oxydation	Impurity	Thermal degradation
2	0.846154	0	0	0	0.01	0
2	0.384615	0	0	0	0.00678423	0
2	0.32967	0	0	0	0.00466169	0
1.5	0.384615	0	1.1803	0	0	0
1.5	0.186813	0	0.680634	0	0	0
1	0.307692	0	0	0.0498338	0	0
1	0.406593	0	0	0.0392568	0	0
1	0.505495	0	0	0.0131493	0	0
1	0.241758	0	0	0.00681353	0	0
1	0.21978	0	0	0.00603382	0	0
0.5	0.32	0.012376	0	0	0	0
	0.153846	0	0	0	0	0

## Sheet: Feuil1
								220	200
		9.1		9.1			100	784909
3.5	1	0.384615	-1	-0.384615	Basique 2	59.0149	118.03	926426
1.7	1	0.186813	-1	-0.186813	Basique 1	34.0317	68.0634		534236
3.8	-1	-0.417582	1	0.417582	Oxydation 1	1.96284	3.92568	30813
2.9	-1	-0.318681	1	0.318681	Oxydation 2	2.49169	4.98338	39115
	-1	0	1	0	Oxydation 3	0
	-1	0	1	0	Oxydation 4	0
	-1	0	1	0	Oxydation 5	0
1.3	1	0.142857	1	0.142857	Acide	2.54807	5.09613	40000
Acide	1.4		0.153846
Acide	2.9	9714	0.318681	0.012376
Basique	1.7	534236	0.186813	0.680634
Basique	3.5	926426	0.384615	1.1803
Oxydation	2	4736	0.21978	0.00603382			3659	0.00466169
Oxydation	2.2	5348	0.241758	0.00681353			5325	0.00678423
Oxydation	2.8	39115	0.307692	0.0498338			7925	0.0100967
Oxydation	3.7	30813	0.406593	0.0392568
Oxydation	4.6	10321	0.505495	0.0131493
	Acid	Alkalin	Oxydation	Impurity	Thermal degradation
0.153846	0	0	0	0	0
0.186813	0	0.680634	0	0	0
0.21978	0	0	0.00603382	0	0
0.241758	0	0	0.00681353	0	0
0.307692	0	0	0.0498338	0	0
0.32	0.012376	0	0	0	0
0.32967	0	0	0	0.00466169	0	3659
0.384615	0	1.1803	0	0.00678423	0	5325
0.406593	0	0	0.0392568	0	0
0.505495	0	0	0.0131493	0	0					3	0.32967
0.846154	0	0	0	0.01	0	7849.09				3.5	0.384615
										7.7	0.846154
3
3.5
		Product							Retention time (min)	Presence before degradation	Degradation type
											Acid	Alkaline	Thermal	Oxidation
		PHMB							9.1	Yes	+	+	+	+
		Impurity 1							3	Yes	++	+	+	+
		Impurity 2							3.5	Yes	+	+++	+	+
		Impurity 3							7.7	Yes	+	+	+	+
		BP 1							1.4	No	+	-	-	-
		BP 2							1.7	No	-	+	-	-
		BP 3							2	No	-	-	-	+
		BP 4							2.2	No	-	-	-	+
		BP 5							2.9	No	-	-	-	+
		BP 6						4.6	No	-	-	-	+
		BP 7	5.5	No	-	-	-	+
