# Supplementary material for: Stability of an ophthalmic formulation of polyhexamethylene biguanide in gamma-sterilized and ethylene oxide sterilized low density polyethylene multidose eyedroppers
Source: PeerJ. 2018 Apr 18;6:e4549. doi: 10.7717/peerj.4549 (PMC5910790; doi:10.7717/peerj.4549)
Supplement: Supplemental Information 2 [file peerj-06-4549-s002.xlsx]

## Sheet: Concentration
Ethylene oxide sterilized LDPE bottles at 5°C					Ethylene oxide sterilized LDPE bottles at 25°C					Gamma sterilized LDPE bottles 5°C					Gamma sterilized LDPE bottles 25°C
Temps d'analyse	Echantillon	Concentration (mg/ml)	% concentration avant perfusion	IC95%	Temps d'analyse	Echantillon	Concentration (mg/ml)	% concentration avant perfusion	IC95%	Temps d'analyse	Echantillon	Concentration (mg/ml)	% concentration avant perfusion	IC95%	Temps d'analyse	Echantillon	Concentration (mg/ml)	% concentration avant perfusion	IC95%
T0	e1	0.204378	100	0.950874	T0	e1	0.204378	100	0.950874	T0	e1	0.202125	100	1.2293	T0	e1	0.202125	100	1.2293
	e2	0.202821				e2	0.202821				e2	0.200153				e2	0.200153
	e3	0.203665				e3	0.203665				e3	0.200908				e3	0.200908
		0.203621					0.203621					0.201062					0.201062
		0.000779418					0.000779418					0.000994979					0.000994979
		0.382778					0.382778					0.494862					0.494862
T4	e1	0.193188	94.8044	3.19032	T4	e1	0.206793	102.026	4.48216	T4	e1	0.209763	101.453	10.9977	T4	e1	0.20781	100.829	7.6347
	e2	0.195581				e2	0.211803				e2	0.193733				e2	0.19585
	e3	0.190357				e3	0.204643				e3	0.208455				e3	0.204527
		0.193042					0.207746					0.203984					0.202729
		0.00261506					0.00367397					0.0089014					0.0061794
		1.35466					1.76849					4.36378					3.04811
T8	e1	0.195107	98.7971	6.55569	T8	e1	0.201472	98.9447	1.53656	T8	e1	0.210382	104.502	0.749662	T8	e1	0.204126	99.5509	4.32352
	e2	0.205339				e2	0.202732				e2	0.21054				e2	0.198841
	e3	0.20307				e3	0.200213				e3	0.209419				e3	0.19751
		0.201172					0.201473					0.210114					0.200159
		0.00537361					0.0012595					0.000606764					0.00349939
		2.67115					0.625147					0.288779					1.7483
T15	e1	0.203124	98.4368	5.20622	T15	e1	0.205333	99.8518	4.90987	T15	e1	0.203024	103.372	8.91021	T15	e1	0.200321	99.7505	0.386478
	e2	0.195518				e2	0.20594				e2	0.204368				e2	0.200446
	e3	0.202674				e3	0.198686				e3	0.216133				e3	0.200914
		0.200438					0.20332					0.207842					0.20056
		0.00426747					0.00402455					0.00721178					0.000312809
		2.12907					1.97942					3.46984					0.155967
T30	e1	0.210203	103.909	7.27176	T30	e1	0.201388	101.213	7.08839	T30	e1	0.203886	102.922	3.46122	T30	e1	0.204347	103.618	9.41303
	e2	0.206431				e2	0.212587				e2	0.207531				e2	0.203541
	e3	0.21811				e3	0.204301				e3	0.209394				e3	0.217122
		0.211581					0.206092					0.206937					0.208336
		0.00596056					0.00581026					0.00280146					0.00761875
		2.81715					2.81926					1.35377					3.65695
T60	e1	0.186128	97.6103	13.3708	T60	e1	0.202252	99.8528	4.63372	T60	e1	0.208634	97.5542	15.4371	T60	e1	0.203738	97.5081	11.0692
	e2	0.20434				e2	0.200173				e2	0.196154				e2	0.198205
	e3	0.205798				e3	0.20754				e3	0.183645				e3	0.186212
		0.198755					0.203322					0.196144					0.196052
		0.0109599					0.0037982					0.0124945					0.00895923
		5.51425					1.86807					6.37006					4.56983
T90	e1	0.195618	96.4241	3.90061	T90	e1	0.200839	97.5795	7.71729	T90	e1	0.199815	97.8726	3.68398	T90	e1	0.195916	95.892	3.33159
	e2	0.199837				e2	0.203666				e2	0.193854				e2	0.191255
	e3	0.193566				e3	0.191573				e3	0.196685				e3	0.191236
		0.19634					0.198693					0.196785					0.192802
		0.00319727					0.00632576					0.00298175					0.00269653
		1.62844					3.18369					1.51523					1.3986
